# Supplementary material for: Longitudinal and regional association between dietary factors and prevalence of Crohn’s disease in Japan
Source: PLoS One. 2024 May 22;19(5):e0300580. doi: 10.1371/journal.pone.0300580 (PMC11111081; doi:10.1371/journal.pone.0300580)
Supplement: S1 Table — The study design of this research. (XLSX) [file pone.0300580.s002.xlsx]

## Sheet: Meat
Hokkaido	44312
Aomori	42614
Iwate	38440.7
Miyagi	38984.4
Akita	43194.4
Yamagata	41004
Fukushima	36591.9
Ibaraki	37073.6
Tochigi	37218.3
Gunma	31474.2
Saitama	43466.8
Chiba	43547.1
Tokyo	41768.8
Kanagawa	46446.2
Niigata	38595.1
Toyama	37977.9
Ishikawa	39758.5
Fukui	37905.5
Yamanashi	38269.9
Nagano	34896.1
Gifu	38788.8
Shizuoka	44050.2
Aichi	41223.7
Mie	41994.4
Shiga	48096.6
Kyoto	46386
Osaka	44734.1
Hyogo	45611.8
Nara	47589.5
Wakayama	49026.4
Tottori	41983.3
Shimane	42543.3
Okayama	43953.7
Hiroshima	48414.6
Yamaguchi	46563.6
Tokushima	41519.2
Kagawa	42084.5
Ehime	45394.9
Kouchi	37948.9
Fukuoka	51556
Saga	48804.7
Nagasaki	44651
Kumamoto	51329
Ooita	50550.7
Miyazaki	47626.4
Kagoshima	46135.2
Okinawa	46602.8

## Sheet: Vegitables
Hokkaido	207739
Aomori	217842
Iwate	221555
Miyagi	221407
Akita	239089
Yamagata	235671
Fukushima	219104
Ibaraki	198192
Tochigi	220337
Gunma	203702
Saitama	227873
Chiba	221936
Tokyo	228584
Kanagawa	234110
Niigata	256427
Toyama	217660
Ishikawa	204577
Fukui	180194
Yamanashi	202851
Nagano	211531
Gifu	186485
Shizuoka	215249
Aichi	201963
Mie	173510
Shiga	201286
Kyoto	214192
Osaka	200609
Hyogo	196641
Nara	199766
Wakayama	175824
Tottori	185233
Shimane	191022
Okayama	166622
Hiroshima	184279
Yamaguchi	172098
Tokushima	187566
Kagawa	181497
Ehime	178614
Kouchi	176079
Fukuoka	203652
Saga	195913
Nagasaki	185739
Kumamoto	197928
Ooita	180562
Miyazaki	186065
Kagoshima	192017
Okinawa	174019

## Sheet: Fruit
Hokkaido	112836
Aomori	130656
Iwate	133593
Miyagi	124838
Akita	135472
Yamagata	130741
Fukushima	141413
Ibaraki	120243
Tochigi	126181
Gunma	116956
Saitama	114340
Chiba	119438
Tokyo	108028
Kanagawa	110813
Niigata	133801
Toyama	124030
Ishikawa	111322
Fukui	98176.7
Yamanashi	111458
Nagano	128288
Gifu	104626
Shizuoka	108763
Aichi	109619
Mie	111022
Shiga	103532
Kyoto	99049
Osaka	94587.3
Hyogo	100702
Nara	106046
Wakayama	101236
Tottori	129897
Shimane	119027
Okayama	107308
Hiroshima	96209.5
Yamaguchi	100816
Tokushima	114619
Kagawa	109764
Ehime	114428
Kouchi	114961
Fukuoka	98438.4
Saga	95723.8
Nagasaki	102783
Kumamoto	106726
Ooita	102832
Miyazaki	108271
Kagoshima	100941
Okinawa	71418.3

## Sheet: Sugar
Hokkaido	7782.68
Aomori	7175.47
Iwate	6723.41
Miyagi	7202
Akita	9547.53
Yamagata	9075.06
Fukushima	8389.53
Ibaraki	8658.91
Tochigi	7851.38
Gunma	7927.35
Saitama	6779.18
Chiba	7871.76
Tokyo	6348.88
Kanagawa	7557.59
Niigata	8107.74
Toyama	7183.82
Ishikawa	6962.53
Fukui	5732.56
Yamanashi	6645.82
Nagano	10493.9
Gifu	7654.06
Shizuoka	8210.47
Aichi	7391.94
Mie	7627.71
Shiga	7361.24
Kyoto	7539.24
Osaka	7264.12
Hyogo	9363.35
Nara	7365.35
Wakayama	9418.91
Tottori	10857.1
Shimane	10537.5
Okayama	8357.85
Hiroshima	7685.91
Yamaguchi	8703.35
Tokushima	8364.76
Kagawa	8202.74
Ehime	9287.29
Kouchi	8132.56
Fukuoka	7937.59
Saga	9153.15
Nagasaki	10669.9
Kumamoto	9638.12
Ooita	9950.41
Miyazaki	10501.9
Kagoshima	9417.65
Okinawa	6976.12

## Sheet: Fish
Hokkaido	44192.4
Aomori	69396.4
Iwate	42711.1
Miyagi	43980.8
Akita	55096.6
Yamagata	38010.5
Fukushima	34926.6
Ibaraki	37342.4
Tochigi	33809.5
Gunma	32440.2
Saitama	34403.2
Chiba	39632.2
Tokyo	34492.1
Kanagawa	36987.4
Niigata	45258
Toyama	53884.1
Ishikawa	56506.8
Fukui	37446.9
Yamanashi	30696.8
Nagano	34171.7
Gifu	32828.9
Shizuoka	36146.9
Aichi	34418.4
Mie	41329.4
Shiga	38812.5
Kyoto	36762.8
Osaka	38742.5
Hyogo	38328
Nara	36377.3
Wakayama	43694.4
Tottori	57568.9
Shimane	47794.2
Okayama	37206.8
Hiroshima	38796.3
Yamaguchi	46078.4
Tokushima	35770.7
Kagawa	37384.5
Ehime	37751.5
Kouchi	37746
Fukuoka	37578.5
Saga	44454
Nagasaki	45731.6
Kumamoto	35410.2
Ooita	41353.3
Miyazaki	38172.6
Kagoshima	36579.7
Okinawa	25941.8

## Sheet: Oil
Hokkaido	9433.57
Aomori	11483.1
Iwate	9660.43
Miyagi	8807.21
Akita	10005.3
Yamagata	10488.7
Fukushima	10632.7
Ibaraki	9981.57
Tochigi	10255.5
Gunma	8804.29
Saitama	9700.79
Chiba	8501.64
Tokyo	7934.29
Kanagawa	8641.07
Niigata	9989.64
Toyama	8578.79
Ishikawa	9527.07
Fukui	8404.21
Yamanashi	9413.36
Nagano	11469.4
Gifu	8808.43
Shizuoka	9076.79
Aichi	8910.36
Mie	9320
Shiga	9425.29
Kyoto	9422.07
Osaka	9369.21
Hyogo	8710.21
Nara	9805.71
Wakayama	9266.14
Tottori	10448.8
Shimane	10317
Okayama	9309.71
Hiroshima	10493.8
Yamaguchi	12211.9
Tokushima	9120.71
Kagawa	9447.29
Ehime	10580.5
Kouchi	8592.86
Fukuoka	8634.79
Saga	11561.2
Nagasaki	10383.4
Kumamoto	10511
Ooita	11023
Miyazaki	9772.21
Kagoshima	10977.2
Okinawa	11880.2

## Sheet: Eggs
Hokkaido	31018
Aomori	34154
Iwate	31580
Miyagi	30114
Akita	30706
Yamagata	32160
Fukushima	32872
Ibaraki	27645
Tochigi	27981
Gunma	26069
Saitama	28238
Chiba	28282
Tokyo	25572
Kanagawa	27153
Niigata	32089
Toyama	34255
Ishikawa	31813
Fukui	32607
Yamanashi	25766
Nagano	30376
Gifu	31047
Shizuoka	28479
Aichi	30475
Mie	32513
Shiga	32163
Kyoto	32164
Osaka	32469
Hyogo	29903
Nara	33772
Wakayama	33117
Tottori	39526
Shimane	34176
Okayama	31360
Hiroshima	33569
Yamaguchi	34095
Tokushima	26363
Kagawa	30297
Ehime	34483
Kouchi	31627
Fukuoka	28898
Saga	30536
Nagasaki	31391
Kumamoto	30357
Ooita	32380
Miyazaki	28436
Kagoshima	30059
Okinawa	30694
