# Supplementary material for: Longitudinal and regional association between dietary factors and prevalence of Crohn’s disease in Japan
Source: PLoS One. 2024 May 22;19(5):e0300580. doi: 10.1371/journal.pone.0300580 (PMC11111081; doi:10.1371/journal.pone.0300580)
Supplement: S2 Table — The prevalence of the patients with CD in each prefecture and in each year (1981–2014). (XLSX) [file pone.0300580.s003.xlsx]

## Sheet: CD preverence in each year
Year	1981	1982	1983	1984	1985	1986	1987	1988	1989	1990	1991	1992	1993	1994	1995	1996	1997	1998	1999	2000	2001	2002	2003	2004	2005	2006	2007	2008	2009	2010	2011	2012	2013	2014
Patinets with CD	163	168	294	878	656	687	580	758	859	894	1093	1160	1118	1357	1308	1352	1443	1451	1145	1615	1410	949	385	793	1208	1304	1684	1917	1590	761	3069	1697	1853	2614
Patients with CD / Japanese population	0.138253	0.141533	0.246025	0.729842	0.542149	0.564503	0.474632	0.617767	0.69724	0.723301	0.880741	0.930979	0.895116	1.083	1.0414	1.07387	1.14342	1.14704	0.90371	1.27266	1.10762	0.744314	0.301488	0.620501	0.945227	1.01955	1.31563	1.49766	1.24219	0.594067	2.40141	1.32994	1.45447	2.05503

## Sheet: in each prefecture in 2014
	the number of the patients with CD	The prevelence of the patients with CD
Hokkaido	2253	0.417222
Aomori	437	0.33081
Iwate	411	0.320093
Miyagi	845	0.362973
Akita	278	0.268081
Yamagata	241	0.213086
Fukushima	477	0.246512
Ibaraki	825	0.282631
Tochigi	572	0.288889
Gunma	601	0.30415
Saitama	2050	0.283188
Chiba	1898	0.306277
Tokyo	3789	0.282972
Kanagawa	2905	0.319371
Niigata	570	0.246433
Toyama	387	0.361682
Ishikawa	470	0.406574
Fukui	228	0.288608
Yamanashi	165	0.196195
Nagano	422	0.200095
Gifu	586	0.287114
Shizuoka	1202	0.324426
Aichi	2479	0.332529
Mie	537	0.294247
Shiga	441	0.311441
Kyoto	784	0.300383
Osaka	2962	0.33522
Hyogo	1867	0.336943
Nara	413	0.300145
Wakayama	365	0.375901
Tottori	148	0.25784
Shimane	209	0.299857
Okayama	739	0.384096
Hiroshima	962	0.339569
Yamaguchi	551	0.391335
Tokushima	331	0.433246
Kagawa	332	0.33843
Ehime	481	0.344803
Kouchi	251	0.340108
Fukuoka	2026	0.397957
Saga	287	0.343713
Nagasaki	462	0.333333
Kumamoto	735	0.409699
Ooita	477	0.407344
Miyazaki	381	0.342011
Kagoshima	522	0.31295
Okinawa	531	0.373681
